# Supplementary material for: Applicability of Precision Medicine Approaches to Managing Hypertension in Rural Populations
Source: J Pers Med. 2018 Apr 30;8(2):16. doi: 10.3390/jpm8020016 (PMC6023309; doi:10.3390/jpm8020016)
Supplement: Supplementary file 1 [file jpm-08-00016-s001.zip]

Archive with 5 entries (4 files):
- 2018-02-23 HTN Supplemental Tables for JPM.xlsx
- __MACOSX/
- __MACOSX/._2018-02-23 HTN Supplemental Tables for JPM.xlsx
- 2018-03-23 HTN genes SNPs Supplementary Figs for resub.pdf
- __MACOSX/._2018-03-23 HTN genes SNPs Supplementary Figs for resub.pdf
